# Supplementary material for: Microstructural dynamics of motor learning and sleep-dependent consolidation: A diffusion imaging study
Source: iScience. 2023 Nov 10;26(12):108426. doi: 10.1016/j.isci.2023.108426 (PMC10696465; doi:10.1016/j.isci.2023.108426)
Supplement: Table S2. Learning-related short-term structural changes (Day 1; DWI1 versus DWI2) in the cortical ribbon, related to Figure 2 — Clusters showing significant MD, NDI, FWF, and ODI changes in both groups following learning at Day 1 after cluster-wise correction gathered by cortical region. Annot = the name of the regions the maximum cluster value falls into using Desikan-Killiany atlas. Size (mm2) = sum of the cluster sizes in millimeters square. WghtVtx = sum of the cluster weights (size∗intensity); a negative weight indicates decrease in intensity, whereas a positive value points toward an increase in intensity. NVtxs = sum of the number of vertices in the clusters from the region. NbClust = number of clusters in the labeled area. [file mmc2.xlsx]

## Sheet: Sheet1
Annot	Size (mm2)	WghtVtx	NVtxs	nbClust
MD – right hemisphere
paracentral	1876.55	-20159.60	4473.00	2.00
precentral	616.85	-5965.65	1468.00	4.00
lateraloccipital	544.64	-2719.04	728.00	4.00
precuneus	479.97	-5693.94	1207.00	7.00
parsopercularis	436.19	-3919.29	953.00	3.00
inferiorparietal	369.79	-2966.48	710.00	6.00
postcentral	366.52	-3676.02	888.00	5.00
supramarginal	310.32	-3113.13	729.00	5.00
middletemporal	295.63	-2810.67	690.00	3.00
insula	259.82	-2359.87	606.00	4.00
superiorparietal	253.84	-2241.31	544.00	3.00
rostralanteriorcingulate	236.20	-1682.28	439.00	1.00
fusiform	224.53	-1603.51	374.00	4.00
transversetemporal	212.70	-3391.37	663.00	1.00
superiorfrontal	189.67	-1429.12	359.00	5.00
lingual	156.16	-735.18	200.00	6.00
cuneus	74.33	-289.16	79.00	2.00
bankssts	41.64	-536.90	146.00	1.00
isthmuscingulate	38.31	-389.62	109.00	2.00
parahippocampal	33.36	-206.37	58.00	1.00
rostralmiddlefrontal	21.38	-116.40	37.00	3.00
superiortemporal	12.97	-94.28	27.00	1.00
inferiortemporal	10.50	-58.79	19.00	3.00
pericalcarine	7.88	-25.42	8.00	1.00
parsorbitalis	4.51	-15.40	5.00	1.00
MD – left hemisphere
inferiorparietal	3113.02	-24785.42	5441.00	4.00
precuneus	1556.79	-16318.41	3474.00	4.00
insula	1227.16	-13460.19	3301.00	2.00
precentral	1008.95	-10708.41	2562.00	4.00
lingual	890.26	-5684.58	1309.00	4.00
superiorparietal	611.86	-6586.74	1615.00	6.00
superiorfrontal	510.69	-4231.93	1092.00	7.00
caudalanteriorcingulate	327.71	-2775.57	717.00	1.00
superiortemporal	271.84	-2492.47	671.00	3.00
caudalmiddlefrontal	270.79	-2613.18	540.00	2.00
inferiortemporal	263.16	-1854.19	453.00	2.00
cuneus	219.79	-1143.72	315.00	2.00
posteriorcingulate	218.10	-2400.21	611.00	2.00
supramarginal	198.77	-1610.50	461.00	8.00
postcentral	190.90	-1782.27	450.00	4.00
fusiform	163.05	-1054.55	293.00	3.00
transversetemporal	148.39	-1209.77	338.00	1.00
lateralorbitofrontal	134.69	-808.33	224.00	2.00
paracentral	78.00	-712.31	209.00	4.00
rostralanteriorcingulate	73.47	-522.23	152.00	3.00
bankssts	59.67	-364.20	110.00	2.00
lateraloccipital	52.21	-211.00	67.00	4.00
rostralmiddlefrontal	41.77	-280.14	76.00	2.00
middletemporal	30.59	-242.79	65.00	1.00
isthmuscingulate	14.99	-127.06	37.00	2.00
parahippocampal	12.46	-90.54	27.00	1.00
NDI – right hemisphere
precuneus	775.46	8043.37	1929.00	7.00
lateraloccipital	629.95	3463.61	872.00	7.00
superiorfrontal	389.26	3628.63	901.00	5.00
inferiorparietal	371.53	2583.22	660.00	10.00
superiortemporal	367.83	3140.96	824.00	6.00
precentral	333.47	3817.95	931.00	5.00
middletemporal	288.47	2404.63	656.00	7.00
fusiform	258.61	1717.82	457.00	5.00
rostralanteriorcingulate	192.08	1286.13	341.00	2.00
parsopercularis	188.86	1687.68	459.00	1.00
supramarginal	145.85	1617.02	405.00	7.00
insula	140.17	1241.41	314.00	2.00
parsorbitalis	138.58	708.70	183.00	1.00
caudalanteriorcingulate	120.41	1134.42	290.00	1.00
medialorbitofrontal	113.68	525.47	159.00	2.00
lateralorbitofrontal	70.74	475.24	134.00	2.00
lingual	49.36	202.04	61.00	3.00
rostralmiddlefrontal	44.98	311.98	91.00	2.00
parahippocampal	32.81	199.39	61.00	1.00
caudalmiddlefrontal	27.54	204.29	62.00	2.00
inferiortemporal	25.81	105.86	32.00	1.00
postcentral	22.30	247.56	71.00	1.00
paracentral	22.05	203.57	63.00	2.00
pericalcarine	22.03	120.52	35.00	1.00
parstriangularis	17.99	98.50	31.00	1.00
transversetemporal	9.48	97.24	31.00	1.00
superiorparietal	6.34	40.24	13.00	1.00
posteriorcingulate	4.45	30.76	10.00	1.00
NDI – left hemisphere
lateraloccipital	1544.80	9355.97	2347.00	6.00
posteriorcingulate	1057.23	10645.27	2485.00	2.00
caudalmiddlefrontal	1050.05	10022.21	2208.00	1.00
inferiorparietal	1034.10	8625.82	2006.00	8.00
lingual	912.92	6601.82	1483.00	3.00
supramarginal	691.96	6492.45	1704.00	9.00
superiorfrontal	480.57	3552.27	941.00	10.00
precentral	438.50	3907.95	973.00	5.00
rostralmiddlefrontal	400.34	2644.02	695.00	6.00
insula	367.67	4354.00	1051.00	3.00
postcentral	314.11	3053.48	825.00	4.00
fusiform	259.21	1797.07	456.00	1.00
middletemporal	249.88	2037.41	554.00	4.00
superiortemporal	178.28	1404.50	388.00	4.00
bankssts	162.96	1517.72	349.00	1.00
lateralorbitofrontal	157.98	988.03	253.00	5.00
precuneus	115.93	836.87	239.00	5.00
caudalanteriorcingulate	114.02	872.23	242.00	2.00
superiorparietal	105.60	699.51	204.00	6.00
parsopercularis	88.64	584.26	157.00	1.00
medialorbitofrontal	60.28	235.33	65.00	1.00
rostralanteriorcingulate	46.13	320.69	92.00	2.00
parstriangularis	38.68	205.09	63.00	3.00
parsorbitalis	15.26	71.85	22.00	1.00
transversetemporal	7.57	67.31	21.00	1.00
cuneus	4.90	22.12	7.00	1.00
FWF – right hemisphere
superiorfrontal	179.87	-1333.69	352.00	1.00
superiorparietal	136.38	-942.39	253.00	3.00
fusiform	79.25	-465.31	126.00	2.00
superiortemporal	73.21	-645.99	165.00	2.00
caudalmiddlefrontal	71.27	-437.81	122.00	2.00
lateraloccipital	65.78	-289.36	85.00	3.00
postcentral	64.43	-312.30	92.00	1.00
paracentral	54.60	-438.39	130.00	2.00
lingual	53.37	-318.62	93.00	3.00
precuneus	48.89	-274.58	88.00	5.00
transversetemporal	36.58	-366.28	94.00	1.00
insula	35.57	-244.77	72.00	2.00
cuneus	32.14	-90.31	29.00	2.00
medialorbitofrontal	18.00	-129.16	41.00	1.00
caudalanteriorcingulate	16.98	-122.30	35.00	1.00
middletemporal	15.99	-85.34	26.00	1.00
precentral	15.28	-108.46	33.00	2.00
posteriorcingulate	8.70	-73.27	22.00	2.00
FWF – left hemisphere
lateraloccipital	405.75	-2277.28	602.00	6.00
lingual	226.43	-1336.56	341.00	1.00
precentral	197.19	-1884.72	534.00	4.00
superiorparietal	192.67	-1356.88	386.00	5.00
cuneus	130.60	-693.99	191.00	2.00
postcentral	104.04	-762.21	225.00	6.00
insula	82.03	-952.39	251.00	2.00
precuneus	59.87	-443.42	120.00	3.00
caudalanteriorcingulate	59.85	-530.53	142.00	2.00
superiortemporal	56.48	-477.35	136.00	3.00
inferiorparietal	49.23	-373.70	105.00	4.00
fusiform	39.44	-211.27	64.00	2.00
superiorfrontal	29.01	-256.15	79.00	1.00
pericalcarine	20.12	-94.02	30.00	2.00
supramarginal	18.86	-128.88	41.00	3.00
isthmuscingulate	11.93	-102.73	29.00	1.00
rostralmiddlefrontal	6.99	-43.72	13.00	1.00
paracentral	4.33	-36.98	12.00	2.00
ODI – right hemisphere
caudalmiddlefrontal	43.56	178.07	54.00	1.00
lateralorbitofrontal	36.35	-195.07	53.00	1.00
inferiorparietal	23.90	-64.56	62.00	2.00
precuneus	23.04	158.20	46.00	1.00
superiortemporal	16.06	-100.43	29.00	1.00
superiorfrontal	13.95	-111.17	34.00	2.00
postcentral	11.64	104.82	31.00	1.00
fusiform	8.44	-54.57	17.00	1.00
supramarginal	8.37	73.27	22.00	1.00
middletemporal	2.67	16.07	5.00	1.00
ODI – left hemisphere
postcentral	94.41	546.67	232.00	4.00
posteriorcingulate	17.68	-157.69	48.00	1.00
precuneus	16.18	121.89	35.00	1.00
precentral	11.38	-93.06	29.00	2.00
rostralmiddlefrontal	7.55	38.01	12.00	1.00
caudalmiddlefrontal	7.47	-6.02	12.00	2.00
superiorfrontal	6.74	34.83	11.00	1.00
lateraloccipital	2.51	9.07	3.00	1.00
superiortemporal	1.57	-9.06	3.00	1.00
