# Supplementary material for: Microstructural dynamics of motor learning and sleep-dependent consolidation: A diffusion imaging study
Source: iScience. 2023 Nov 10;26(12):108426. doi: 10.1016/j.isci.2023.108426 (PMC10696465; doi:10.1016/j.isci.2023.108426)
Supplement: Table S3. Delayed structural changes and sleep-related effects in pre-learning versus pre-relearning (DWI1 versus DWI3 x RS versus SD) in the cortical ribbon, related to Figure 2 — Clusters exhibiting significant MD, NDI, FWF, and ODI modifications at Day 5 when compared with baseline after cluster-wise correction brought together by region. The table represents changes for both groups as no group difference was found. Annot = the name of the regions the maximum cluster value falls into using Desikan-Killiany atlas. Size (mm2) = sum of the cluster sizes in millimeters square. WghtVtx = sum of the cluster weights (size∗intensity); a negative weight indicates decrease in intensity whereas a positive value points toward an increase in intensity. NVtxs = sum of the number of vertices in the clusters from the region. NbClust = number of clusters in the labeled area. [file mmc3.xlsx]

## Sheet: Sheet1
Annot	Size (mm2)	WghtVtx	NVtxs	nbClust
MD – right hemisphere
parstriangularis	24.59	160.02	47.00	1.00
superiorparietal	20.35	232.05	62.00	1.00
bankssts	4.19	24.61	8.00	1.00
MD – left hemisphere
lingual	19.17	-48.31	34.00	2.00
superiortemporal	8.56	-31.68	10.00	1.00
NDI – right hemisphere
superiorparietal	30.67	-250.41	93.00	2.00
superiortemporal	25.27	-197.15	54.00	1.00
lingual	13.94	-60.88	19.00	2.00
parsorbitalis	13.14	50.33	16.00	1.00
fusiform	9.29	-53.67	16.00	1.00
paracentral	4.93	30.66	10.00	1.00
precuneus	4.54	37.65	12.00	1.00
parsopercularis	1.94	9.18	3.00	1.00
lateralorbitofrontal	1.71	-9.17	3.00	1.00
NDI – left hemisphere
superiortemporal	37.97	202.21	60.00	3.00
supramarginal	18.86	152.52	47.00	1.00
rostralmiddlefrontal	6.51	30.94	10.00	1.00
postcentral	6.31	52.95	17.00	2.00
lateralorbitofrontal	1.53	9.16	3.00	1.00
FWF – right hemisphere
superiorparietal	28.05	-145.11	44.00	2.00
lateraloccipital	12.40	60.87	19.00	1.00
superiorparietal	6.66	-54.50	17.00	1.00
precentral	5.89	47.60	15.00	1.00
supramarginal	4.15	-34.95	11.00	1.00
fusiform	2.92	-18.37	6.00	1.00
FWF – left hemisphere
lingual	25.91	-140.26	41.00	1.00
superiortemporal	23.34	-110.41	36.00	3.00
caudalmiddlefrontal	11.88	61.15	19.00	2.00
fusiform	5.15	-24.78	8.00	1.00
ODI – right hemisphere
rostralmiddlefrontal	27.53	-126.29	39.00	2.00
superiorfrontal	25.81	-123.56	35.00	1.00
parahippocampal	17.25	-114.21	34.00	1.00
inferiorparietal	13.09	30.96	31.00	2.00
precuneus	9.34	-70.91	22.00	1.00
inferiortemporal	8.31	-55.37	17.00	1.00
postcentral	1.41	15.35	5.00	1.00
ODI – left hemisphere
lateraloccipital	38.26	196.80	58.00	2.00
superiorfrontal	31.38	159.01	46.00	2.00
postcentral	19.34	-146.35	43.00	1.00
lateralorbitofrontal	15.44	-113.09	33.00	1.00
inferiorparietal	2.55	-12.06	4.00	1.00
fusiform	2.51	-15.28	5.00	1.00
precentral	1.69	9.03	3.00	1.00
supramarginal	1.25	-12.20	4.00	1.00
