# Supplementary material for: Microstructural dynamics of motor learning and sleep-dependent consolidation: A diffusion imaging study
Source: iScience. 2023 Nov 10;26(12):108426. doi: 10.1016/j.isci.2023.108426 (PMC10696465; doi:10.1016/j.isci.2023.108426)
Supplement: Table S4. Post-relearning structural changes and sleep-related effects (Day 5; DWI3 versus DWI4 X RS versus SD) in the cortical ribbon, related to Figure 2 — Clusters indicating significant MD, NDI, FWF, and ODI alterations following relearning at Day 5 after cluster-wise correction compiled by region. The table represents changes for both groups as no group difference was found. Annot = the name of the regions the maximum cluster value falls into using Desikan-Killiany atlas. Size (mm2) = sum of the cluster sizes in millimeters square. WghtVtx = sum of the cluster weights (size∗intensity); a negative weight indicates decrease in intensity, whereas a positive value points toward an increase in intensity. NVtxs = sum of the number of vertices in the clusters from the region. NbClust = number of clusters in the labeled area. [file mmc4.xlsx]

## Sheet: Sheet1
Annot	Size (mm2)	WghtVtx	NVtxs	nbClust
MD – right hemisphere
bankssts	389.58	-4585.77	1113.00	1.00
lateraloccipital	386.21	-2399.85	569.00	4.00
insula	362.85	-4391.45	1077.00	4.00
superiorparietal	279.84	-3128.42	695.00	3.00
cuneus	219.73	-933.86	271.00	4.00
precuneus	160.36	-1583.66	444.00	3.00
posteriorcingulate	157.52	-1678.58	429.00	3.00
supramarginal	108.67	-1222.79	337.00	2.00
lingual	97.17	-364.38	106.00	1.00
lateralorbitofrontal	80.31	-660.23	176.00	3.00
medialorbitofrontal	77.69	-392.65	99.00	1.00
precentral	77.14	-784.93	204.00	3.00
superiorfrontal	71.21	-627.06	189.00	3.00
fusiform	65.53	-398.57	112.00	2.00
postcentral	55.29	-575.90	162.00	4.00
middletemporal	34.97	-292.38	87.00	1.00
paracentral	33.69	-337.72	97.00	3.00
caudalmiddlefrontal	31.15	-216.74	66.00	4.00
inferiorparietal	25.48	-160.06	51.00	1.00
isthmuscingulate	23.36	-216.88	59.00	1.00
superiortemporal	9.69	-63.51	20.00	1.00
parahippocampal	8.72	-40.40	13.00	2.00
rostralmiddlefrontal	2.37	-15.23	5.00	1.00
MD – left hemisphere
precuneus	751.53	-7370.88	1646.00	5.00
insula	348.72	-3763.13	977.00	4.00
superiorparietal	311.65	-2336.47	605.00	5.00
inferiorparietal	294.56	-1699.66	486.00	4.00
cuneus	144.87	-636.28	195.00	3.00
lateraloccipital	143.42	-782.17	218.00	3.00
postcentral	137.59	-1322.00	378.00	8.00
superiorfrontal	118.33	-886.17	231.00	4.00
supramarginal	94.01	-943.42	272.00	2.00
caudalmiddlefrontal	91.89	-691.05	201.00	2.00
precentral	78.48	-801.16	228.00	2.00
superiortemporal	73.07	-735.21	198.00	3.00
lingual	55.36	-247.83	69.00	2.00
posteriorcingulate	50.08	-448.39	138.00	3.00
rostralmiddlefrontal	48.75	-287.72	83.00	2.00
lateralorbitofrontal	39.16	-275.47	76.00	2.00
bankssts	37.05	-355.27	100.00	1.00
pericalcarine	36.96	-337.14	95.00	1.00
transversetemporal	36.38	-463.49	103.00	1.00
fusiform	16.72	-148.96	41.00	1.00
isthmuscingulate	1.52	-24.80	8.00	1.00
NDI – right hemisphere
lateraloccipital	388.86	2360.88	569.00	5.00
caudalmiddlefrontal	311.03	2307.11	664.00	5.00
medialorbitofrontal	214.50	1259.92	305.00	4.00
superiorparietal	163.18	1655.70	429.00	2.00
fusiform	149.64	1037.97	296.00	2.00
insula	144.12	1678.32	454.00	2.00
posteriorcingulate	112.20	1049.94	294.00	3.00
lateralorbitofrontal	103.73	722.46	210.00	3.00
bankssts	101.05	1223.97	319.00	2.00
rostralmiddlefrontal	74.06	535.02	147.00	1.00
cuneus	58.65	239.56	71.00	1.00
precentral	56.59	408.83	125.00	4.00
superiortemporal	51.28	387.86	107.00	2.00
middletemporal	50.96	325.43	92.00	3.00
precuneus	45.70	435.08	131.00	3.00
isthmuscingulate	28.66	231.21	66.00	1.00
superiorfrontal	26.07	253.37	73.00	1.00
inferiorparietal	23.99	179.20	52.00	2.00
paracentral	14.50	133.84	40.00	1.00
parsopercularis	2.80	18.32	6.00	1.00
NDI – left hemisphere
precuneus	769.05	7579.75	1783.00	1.00
rostralmiddlefrontal	282.92	1836.29	495.00	3.00
superiorfrontal	181.55	1267.05	360.00	4.00
insula	158.21	1738.50	426.00	3.00
superiortemporal	127.55	1124.10	311.00	4.00
lateralorbitofrontal	114.75	860.87	238.00	4.00
parahippocampal	108.50	842.85	235.00	1.00
precentral	97.35	889.18	252.00	2.00
postcentral	68.58	712.04	187.00	3.00
inferiorparietal	54.74	432.62	120.00	4.00
bankssts	52.53	455.58	131.00	3.00
superiorparietal	47.77	450.90	127.00	3.00
lateraloccipital	44.37	183.12	58.00	3.00
supramarginal	32.71	319.36	94.00	2.00
parsopercularis	26.41	202.34	65.00	1.00
caudalmiddlefrontal	19.05	102.00	33.00	2.00
entorhinal	17.06	125.30	37.00	1.00
middletemporal	16.79	93.03	28.00	1.00
paracentral	8.02	81.10	25.00	1.00
posteriorcingulate	6.87	54.09	17.00	1.00
inferiortemporal	5.86	34.22	11.00	1.00
FWF – right hemisphere
cuneus	151.30	-542.60	163.00	3.00
lateraloccipital	55.55	-345.21	84.00	2.00
superiorparietal	48.03	-503.17	131.00	3.00
postcentral	33.28	-370.22	110.00	2.00
precentral	22.65	-237.66	73.00	4.00
insula	11.49	-127.98	36.00	1.00
precuneus	9.16	-90.92	28.00	1.00
middletemporal	7.85	-50.48	16.00	1.00
paracentral	6.42	-44.46	14.00	1.00
superiorfrontal	6.17	-55.63	17.00	1.00
supramarginal	4.52	-33.99	11.00	1.00
superiortemporal	2.66	-22.55	7.00	1.00
bankssts	1.74	-15.35	5.00	1.00
caudalanteriorcingulate	1.49	-9.10	3.00	1.00
FWF – left hemisphere
lateraloccipital	101.74	-627.88	160.00	2.00
pericalcarine	78.85	-656.81	170.00	3.00
cuneus	73.55	-271.82	83.00	2.00
lingual	68.98	-292.88	78.00	1.00
precuneus	58.09	-368.62	106.00	3.00
postcentral	54.88	-543.09	151.00	3.00
precentral	45.20	-511.50	140.00	2.00
superiorfrontal	38.11	-197.89	54.00	1.00
superiorparietal	30.13	-226.53	68.00	3.00
insula	25.79	-248.79	75.00	3.00
inferiorparietal	22.77	-152.88	45.00	2.00
rostralmiddlefrontal	16.10	58.42	18.00	1.00
medialorbitofrontal	8.94	43.25	14.00	1.00
lateralorbitofrontal	6.61	58.47	19.00	1.00
posteriorcingulate	3.79	-28.07	9.00	1.00
ODI – right hemisphere
precuneus	53.28	364.10	107.00	4.00
postcentral	51.51	481.72	131.00	3.00
lateraloccipital	35.53	124.15	38.00	1.00
superiorfrontal	32.23	83.85	63.00	3.00
precentral	30.54	219.43	63.00	2.00
inferiorparietal	15.96	63.37	38.00	3.00
superiorparietal	15.07	81.35	36.00	3.00
cuneus	8.01	37.92	12.00	1.00
insula	4.94	38.82	12.00	1.00
paracentral	4.43	-36.14	11.00	1.00
rostralmiddlefrontal	1.08	-6.06	2.00	1.00
middletemporal	0.53	3.01	1.00	1.00
ODI – left hemisphere
postcentral	42.35	387.63	109.00	3.00
superiorfrontal	25.00	192.59	57.00	2.00
lateraloccipital	13.06	-61.30	19.00	1.00
precuneus	9.81	65.34	21.00	2.00
entorhinal	4.14	30.69	10.00	1.00
